# Supplementary material for: Knowledge mapping and current trends of global research on CRISPR in the field of cancer
Source: Front Cell Dev Biol. 2023 May 2;11:1178221. doi: 10.3389/fcell.2023.1178221 (PMC10185797; doi:10.3389/fcell.2023.1178221)
Supplement: Supplementary file 1 [file Table2.XLSX]

## Sheet: Sheet1
Table 2. The top 10 most active countries/regions related to CRISPR in cancer.
Rank	Countries	Publications	Times cited
			Total	Average per article
1	USA	1999	87757	43.9
2	China	1436	29436	20.5
3	Germany	391	11218	28.69
4	Japan	288	10630	36.91
5	England	261	10098	38.69
6	Canada	192	7285	37.94
7	South Korea	169	2257	13.36
8	Netherland	163	5984	36.71
9	Australia	139	4308	30.99
10	Switzerland	132	4848	36.73
