# Supplementary material for: Knowledge mapping and current trends of global research on CRISPR in the field of cancer
Source: Front Cell Dev Biol. 2023 May 2;11:1178221. doi: 10.3389/fcell.2023.1178221 (PMC10185797; doi:10.3389/fcell.2023.1178221)
Supplement: Supplementary file 2 [file Table3.XLSX]

## Sheet: Sheet1
Table 3. The top 10 most co-cited references related to CRISPR in cancer.
Rank	Article title	First author	Journal	Year
1	Genome engineering using the CRISPR-Cas9 system	Ran, F. Ann	Nat Protoc	2013
2	Multiplex genome engineering using CRISPR/Cas systems	Cong, Le	Science	2013
3	Genome-scale CRISPR-Cas9 knockout screening in human cells	Shalem, Ophir	Science	2014
4	Improved vectors and genome-wide libraries for CRISPR screening	Sanjana, Neville E.	Nat Methods	2014
5	RNA-guided human genome engineering via Cas9	Mali, Prashant	Science	2013
6	A programmable dual-RNA-guided DNA endonuclease in adaptive bacterial immunity	Jinek, Martin	Science	2012
7	Gene set enrichment analysis: a knowledge-based approach for interpreting genome-wide expression profiles	Subramanian, Aravind	Proc Natl Acad Sci USA	2005
8	MAGeCK enables robust identification of essential genes from genome-scale CRISPR/Cas9 knockout screens	Li, Wei	Genome Biol	2014
9	Optimized sgRNA design to maximize activity and minimize off-target effects of CRISPR-Cas9	Doench, John G.	Nat Biotechnol	2016
10	Genetic screens in human cells using the CRISPR-Cas9 system	Wang, Tim	Science	2014
