# Supplementary material for: Knowledge mapping and current trends of global research on CRISPR in the field of cancer
Source: Front Cell Dev Biol. 2023 May 2;11:1178221. doi: 10.3389/fcell.2023.1178221 (PMC10185797; doi:10.3389/fcell.2023.1178221)
Supplement: Supplementary file 3 [file Table1.XLSX]

## Sheet: Sheet1
Table 1. The top 10 most productive authors related to CRISPR in cancer.
Rank	Author	Publications	Citations	C: P ratio
1	Li, Wei	36	2960	82.2222
2	Hart, Traver	22	1926	87.5455
3	Doench, John G.	21	5228	248.952
4	Zhang, Wei	21	484	23.0476
5	Root, David E.	20	4785	239.25
6	Li, Li	19	353	18.5789
7	Zhang, Feng	18	9334	518.556
8	Chen, Sidi	17	2708	159.294
9	Liu, Yang	17	490	28.8235
10	Bassik, Michael C.	16	2508	156.75
